# Supplementary material for: Canyoning Accidents in Austria from 2005 to 2018
Source: Int J Environ Res Public Health. 2019 Dec 22;17(1):102. doi: 10.3390/ijerph17010102 (PMC6982325; doi:10.3390/ijerph17010102)
Supplement: Supplementary file 1 [file ijerph-17-00102-s001.zip]

Archive with 5 entries (4 files):
- ijerph-649020-supplementary/
- ijerph-649020-supplementary/.DS_Store
- ijerph-649020-supplementary/CRF Canyoning Figure S1 .tiff
- ijerph-649020-supplementary/Supplemental Figure S2 Consort Canyoning 20191212.tiff
- ijerph-649020-supplementary/Table S1 NACA Scoring.docx
